# Supplementary material for: Photocatalytic treatment of organic pollutants in a synthetic wastewater using UV light and combinations of TiO2, H2O2 and Fe(III)
Source: PLoS One. 2019 May 15;14(5):e0216745. doi: 10.1371/journal.pone.0216745 (PMC6519810; doi:10.1371/journal.pone.0216745)
Supplement: S1 File — (XLSX) [file pone.0216745.s001.xlsx]

## Sheet: Figure 2
	Effect of TC initial concentration on TC removal
	UV/TiO2
	[TiO2]:	1	g/lt
% TC removal
		[TC]o (mg/lt)
	Time (min)	477 mg/L	124 mg/L	61 mg/L	32 mg/L
	0	0	0	0	0
	30	0	2.1186	5.4098	6.60529
	60	0	8.3567	14.6666	21.4226
	90	0	8.4744	17.672	39.4532
	120	0	12.7116	26.2475	55.9962
pH
		[TC]o (mg/lt)
	Time (min)	477 mg/L	124 mg/L	61 mg/L	42.9 mg/L
	0	7.05	6.85	7.66	7.77
	30	5.41	4.5	3.84	4.75
	60	5.32	4.31	4.1	4.54
	90	5.34	4.21	4.38	4.66
	120	5.35	4.19	4.67	4.72

## Sheet: Figure 3
	Effect of TiO2 loading on TC removal
	UV/TiO2
	[TC]o:	32	mg/lt
% TC removal
		[TiO2]o (g/lt)
	Time (min)	0 g/L	0.1 g/L	0.25 g/L	0.5 g/L	1 g/L	1 g/L - no UV
	0	0	0	0	0	0	0
	30	0	0	4.37748	5.63123	6.60529	0.544309
	60	0	8.49339	13.9606	23.1576	21.4226	5.50357
	90	1	21.3908	25.3184	37.7735	39.4532	4.41495
	120	1	36.0497	43.1832	57.641	55.9962	7.74129
pH
		[TiO2]o (g/lt)
	Time (min)	0 g/L	0.1 g/L	0.25 g/L	0.5 g/L	1 g/L	1 g/L - no UV
	0	8.64	7.08	7.06	6.95	7.46	6.96
	30	5.42	4.31	4.14	4.31	4.35	6.62
	60	5.32	4.42	4.29	4.39	4.57	6.75
	90	5.2	4.52	4.42	4.66	4.79	6.8
	120	4.94	4.6	4.58	4.7	4.96	6.85

## Sheet: Figure 4
	Effect of H2O2 initial concentration on TC removal
	UV/H2O2
	[TC]o:	32	mg/lt
% TC removal
		[H2O2]o (mg/lt)
	Time (min)	0 mg/L	26.6 mg/L	66.6 mg/L	133.2 mg/L	266.4 mg/L
	0	0	0	0	0	0
	15	0	0	0	6.93548	7.15926
	30	0	2.7199	3.12976	13.2659	27.2052
	45	0	0.967076	31.5383	38.4012	55.3216
	60	0	3.68698	42.3119	56.3006	67.2971
	90	1	10.9401	54.4698	78.8191	76
	120	1	35.0565	56.2152	74.6443	78
pH
		[H2O2]o (mg/lt)
	Time (min)	0 mg/L	26.6 mg/L	66.6 mg/L	133.2 mg/L	266.4 mg/L
	0	8.64	7.45	7.25	8.05	7.85
	15		6.4	6.15	4.24	3.98
	30	5.42	6.06	4.88	3.88	3.85
	45		5.58	4.2	4.44	5.18
	60	5.32	5.17	4.26	5.44	5.64
	90	5.2	4.77	5.19	6.13	6.47
	120	4.94	4.8	5.74	6.29	6.49

## Sheet: paragraph 3.3
	The effect of combining TiO2 with H2O2
	UV/TiO2/H2O2
	[TC]o:	32	mg/lt
	[TiO2]:	0.5	g/lt
	[H2O2]o:	66.6	mg/lt
% TC removal
	Time (min)	UV/TiO2	UV/H2O2	UV/TiO2/H2O2
	0	0	0	0
	5
	15		0	8.56124
	30	5.63123	3.12976	22.0617
	45		31.5383	32.2693
	60	23.1576	42.3119	36.6816
	90	37.7735	54.4698	47.3503
	120	57.641	56.2152	52.4211

## Sheet: Table 5 - Figure 5
	The effect of Fe(III) presence on TC removal			+ The evolution of pH with time
	UV/TiO2/H2O2/Fe(III)
	[TC]o:	32	mg/lt
	[TiO2]:	0.5	g/lt
	[H2O2]o:	66.6	mg/lt
	[Fe(III)]o:	10	ppm
% TC removal
	Time (min)	UV/TiO2/H2O2	UV/H2O2/Fe(III)	UV/TiO2/H2O2/Fe(III)
	0	0	0	0
	5		18.6642	2
	15	8.56124	41.9945	14.6863
	30	22.0617	55.3564	18
	45	32.2693	62.1434	27.891
	60	36.6816	76.4567	38.326
	90	47.3503	82.7543	59.9045
	120	52.4211	83.7231	84.3755
pH
	Time (min)	UV/TiO2/H2O2	UV/H2O2/Fe(III)	UV/TiO2/H2O2/Fe(III)
	0	7.51	6.55	7.03
	5		3.13	3.46
	15	5.41	3.26	3.93
	30	5.23	3.26	4.15
	45	5.38	3.27	4.3
	60	5.57	3.3	4.49
	90	5.8	3.57	4.54
	120	5.89	3.58	4.83

## Sheet: Figure 6
	Final TC removal achieved in each process
	All processes
	[TC]o:	32	mg/lt
	[TiO2]:	0.5	g/lt
	[H2O2]o:	66.6	mg/lt
	[Fe(III)]o:	10	ppm
	% Final TC Removal
	UV	1
	TiO2	8
	UV/TiO2	58
	UV/H2O2	56
	UVTiO2/H2O2	52
	UV/H2O2/Fe(III)	84
	UV/TiO2/H2O2/Fe(III)	84

## Sheet: Figure 7
	The effect of phenol concentration on TC removal and phenol conversion
	UV/TiO2
	[TC]o:	32	mg/lt
	[TiO2]:	0.5	g/lt
	[H2O2]o:	66.6	mg/lt	(when added)
% TC removal
		[Phenol]o
	Time (min)	0 mg/L	5 mg/L	10 mg/L	10 mg/L + H2O2
	0	0	0	0	0
	15				7.62033
	30	5.63123	11.9966	9.21107	23.7077
	45				35.9849
	60	23.1576	19.3884	22.9397	46.5687
	90	37.7735	31.9303	33.5001	62.777
	120	57.641	45.2598	47.5807	80.2327
% Phenol conversion
		[Phenol]o
	Time (min)		5 mg/lt	10 mg/lt	10 mg/lt + H2O2
	0		0	0	0
	15				68
	30		51	55	92
	45				98
	60		85	87.3528	99
	90		95	95.8159	100
	120		94	98.4	100
pH
		[Phenol]o
	Time (min)	0 mg/L	5 mg/L	10 mg/L	10 mg/L + H2O2
	0	6.95	6.56	8.05	6.81
	15				3.59
	30	4.31	3.58	4.7	3.24
	45				3.28
	60	4.39	3.65	4.77	3.48
	90	4.66	3.72	4.87	3.68
	120	4.7	3.96	5	4.08

## Sheet: Figure 8
	The effect of 2-chlorophenol concentration on TC removal and 2-chlorophenol conversion
	UV/TiO2
	[TC]o:	32	mg/lt
	[TiO2]:	0.5	g/lt
	[H2O2]o:	66.6	mg/lt	(when added)
% TC removal
		[2-Chlorophenol]o
	Time (min)	0 mg/L	5 mg/L	10 mg/L	10 mg/L + H2O2
	0	0	0	0	0
	15				13.9057
	30	5.63123	9.15161	18.0896	33.1982
	45				44.1599
	60	23.1576	23.9216	33.7233	48.4819
	90	37.7735	43.3254	58.4616	63.7656
	120	57.641	60.4702	81.1609	79.6986
% 2-Chlorophenol conversion
		[2-Chlorophenol]o
	Time (min)		5 mg/L	10 mg/L	10 mg/L + H2O2
	0		0	0	0
	15				81
	30		96	79	100
	45				100
	60		100	87	100
	90		100	100	100
	120		100	100	100
pH
		[2-Chlorophenol]o
	Time (min)	0 mg/L	5 mg/L	10 mg/L	10 mg/L + H2O2
	0	6.95	7.34	7.81	6.05
	15				3.67
	30	4.31	3.66	3.6	3.05
	45				3.01
	60	4.39	3.53	3.24	3.18
	90	4.66	3.33	3.57	3.41
	120	4.7	3.59	3.8	4.51

## Sheet: Figure 9
	The effect of 2,4-dichlorophenol concentration on TC removal and 2,4-dichlorophenol conversion
	UV/TiO2
	[TC]o:	32	mg/lt
	[TiO2]:	0.5	g/lt
	[H2O2]o:	66.6	mg/lt	(when added)
% TC removal
		[2,4-Dichlorophenol]o
	Time (min)	0 mg/L	5 mg/L	10 mg/L	10 mg/L + H2O2
	0	0	0	0	0
	15				18.503
	30	5	13.9591	17.1397	35.2411
	45				45.0904
	60	23	21.1993	29.9199	55.1105
	90	38	34	39.0571	81.4309
	120	58	55	58.8843	87.9067
% 2,4-Dichlorophenol conversion
	[2,4-Dichlorophenol]o
	Time (min)		5 mg/L	10 mg/L	10 mg/L + H2O2
	0		0	0	0
	15				86
	30		71	75	93
	45				93
	60		88	90	94
	90		90	93	100
	120		92	94	100
pH
		[2,4-Dichlorophenol]o
	Time (min)	0 mg/L	5 mg/L	10 mg/L	10 mg/L + H2O2
	0	6.95	6.76	5.56	4.66
	15				2.55
	30	4.31	4.3	2.77	2.29
	45				2.56
	60	4.39	4.15	2.66	2.65
	90	4.66	3.97	2.72	2.97
	120	4.7	4.13	2.67	3.7

## Sheet: Figure 10
	The effect of 2,4,6-trichlorophenol concentration on TC removal and 2,4,6-trichlorophenol conversion
	UV/TiO2
	[TC]o:	32	mg/lt
	[TiO2]:	0.5	g/lt
	[H2O2]o:	66.6	mg/lt	(when added)
% TC removal
		[2,4,6-Trichlorophenol]o
	Time (min)	0 mg/L	5 mg/L	10 mg/L	10 mg/L + H2O2
	0	0	0	0	0
	15				19.5355
	30	5	12	14	37.4822
	45				48.0149
	60	23	20.6486	18.4974	52.7811
	90	38	28	31	71.3751
	120	58	39	41	83.1869
% 2,4,6-Trichlorophenol conversion
		[2,4,6-Trichlorophenol]o
	Time (min)		5 mg/L	10 mg/L	10 mg/L + H2O2
	0		0	0	0
	15				91.3932
	30		69	73	100
	45				100
	60		100	84	100
	90		100	100	100
	120		100	100	100
pH
		[2,4,6-Trichlorophenol]o
	Time (min)	0 mg/L	5 mg/L	10 mg/L	10 mg/L + H2O2
	0	6.95	6.76	6.07	4.45
	15				2.6
	30	4.31	4.3	3.2	2.36
	45				2.61
	60	4.39	4.15	3.07	3.03
	90	4.66	3.97	3.12	3.2
	120	4.7	4.13	3.16	3.43

[truncated: 2 more sheets: Figure 11, Figure 12]
